# Supplementary material for: Genetic and phenotypic characterization of the novel mouse substrain C57BL/6N Korl with increased body weight
Source: Sci Rep. 2017 Oct 27;7:14217. doi: 10.1038/s41598-017-14196-0 (PMC5660189; doi:10.1038/s41598-017-14196-0)
Supplement: Supplementary file 1 — Dataset 1 [file 41598_2017_14196_MOESM1_ESM.xlsx]

## Sheet: Korl Pedigree
																Supplementary Data S1. C57BL/6NKorl Pedigree Data
																																																	1F3 364~369 2006.04.03 M3 F3 Die out

																																																1F4 3069~373 2006.10.30 M3 F2 Die out
																																															1F5 3128~3132 2007.03.05 M2 F3 Die out

																																											1F6 3207~3214 2008.03.06 M5 F3 Die out
																																											1F9

																																								1F9 3335~3341 2008.03.30 M5 F2 Die out
																																																	3F9 3386~3390 2008.06.09 M1 F4 Die out
																																									Birth 08.03.27
																																								2F9	3365	3366	3367	3368	3369	3370	3371	3372	3373
																																										2008.05.19ⓜ2008.07.14 Die out
																																											2008.05.19ⓜ2008.08.13 Die out
																																												2008.05.19ⓜ2009.02.08 Die out
																																		1F10 3422~3426 2008.07.28 M3 F2 Die out											2008.05.19ⓜ2008.12.15 Die out
																																													2008.05.19 Die out
																																																	1F10
																																															1F10 3391~3395 2008.07.28 M2 F3 Die out
																																												1F11 3463~3465 2009.01.12 M1 F2 Die out
																																			1F10
																															1F10 3396~3399 2008.07.01 M3 F1 Die out									2F10
																																													3F10
																																							3412	3413	3414	3415					Birth 08.09.16
																																								2008.09.16ⓜ2008.12.15 Die out						1F11	3449	3450	3451
																																									2008.09.16ⓜ2009.03.17 Die out							2008.11.10ⓜ2009.04.06 Die out
																															1F11 3457~3460 2008.10.27 M0 F4 Die out																		2008.11.10ⓜ2009.12.15 Die out
																																											3F10 3434~3442 2008.11.13 M3 F6 Die out

																																								2F11
																																			3470	3471	3472	3473	3474	3475	3476	3477
																																				2009.01.19ⓜ2009.03.17 Die out
																																					2009.01.19ⓜ2009.03.17 Die out
																																					2009.01.19 Die out
																																									Birth 08.12.19
																																								1F12	3486	3487	3488	3489	3490	3491	3492
																																										2009.02.08ⓜ2009.09.14 Die out
																																											2009.02.08ⓜ2009.09.14 Die out
																																												2009.02.08ⓜ2009.07.13 Die out
																																												2009.02.08Die out
																													1F13
																																	2F12										1F13
																									1F13 3504~3507 2009.04.13 M1 F3 Die out												4F13
																																								1F13 3497~3503 2009.06.01 M3 F4 Die out
																														3519	3520	3521	3522	3523	3524	3525
																															2009.06.01ⓜ2009.10.20 Die out
																																2009.06.01ⓜ2009.10.12 Die out
																						1F13 3556~3562 2009.10.12 M2 F1 Die out											2009.06.01ⓜ2009.08.10 Die out
																						3F13 3596~3601 2009.10.20 M4 F2 Die out																							Birth 09.04.02
																																	2009.06.01 Die out											2F13	3526	3527	3528	3529	3530
																																														2009.06.01ⓜ2009.10.20 Die out
																																	4F13 3549~3555 2009.07.27 M4 F3 Switch over to parents														2009.06.01ⓜ2010.01.18 Die out
																																																2009.06.01ⓜ2009.08.17 Die out
																																							1F14 3556~3562 2009.09.21 M3 F4 Die out
																													Birth 09.06.20
																												1F14	3563	3564	3565	3566	3567			2F14 3573~3576 2009.09.14 M1 F3 Die out									3F14 3588~3595 2009.11.23 M4 F4 Die out
																														2009.08.17ⓜ2009.10.20 Die out
																															2009.08.17ⓜ2010.01.18 Die out
																																2009.08.17 Die out
																																							Birth 09.09.25
																																						2F15	3602	3603	3604	3605	3606	3607	3608	3609	3610	3611	3612
																																								2009.11.16ⓜ2010.02.22 Die out
																																									2009.11.16ⓜ2010.02.16 Die out
																																										2009.11.16ⓜ2010.03.02 Die out
																																1F16 3650~3654 2010.03.08 M5 F0 Die out											2009.11.16ⓜ2010.06.08 Die out
																																	1F16 3639~3644 2010.03.02 M2 F4 Die out											2009.11.16ⓜ2010.05.24 Die out
																																											2010.02.22 Die out						2009.11.16 Die out
																																					1F16
																																1F16 3645~3649 2010.02.16 M1 F4 Die out
																																											2F16
																																							3683	3684	3685	3686	3687	3688	3689	3690	3691	3692
																																								2010.03.08ⓜ2011.02.07 Die out
																																									2010.03.08ⓜ2010.05.03 Die out
																																											2010.03.08 Die out
																																		1F17
																																						2F17
																														1F17 3731~3738 2010.06.29 M2 F6 Die out														3F17
																																			2F17 3758~3768 2010.07.28 M6 F5 Die out
																																								3816	3817	3818	3819	3820	3821	3822	3823
																																									2010.11.15ⓜ2011.02.07 Die out
																																										2010.11.15ⓜ2010.12.28 Die out
																																											2010.11.15ⓜ2010.05.09 Die out
																															1F18 3850~3857 2011.01.17 M4 F4 Die out
																																											2010.11.15 Die out						1F17 3713~3720 2010.06.29 M3 F5 Die out
																																1F18 3873~3879 2011.04.05 M3 F4 Supply
																																3F18 3893~3897 2011.05.09 M3 F2 Die out
																																																1F18 3799~3803 2010.10.11 M3 F2 Die out
																																															1F19 3838~3840 2010.12.18 M1 F2 Die out
																																		Birth 10.12.23
																																	2F19	3858	3859	3860	3861	3862	3863	3864	3865
																																			2011.02.28ⓜ2011.08.23 Die out
																																				2011.02.28ⓜ2011.09.06 Die out
																																						2011.02.28 Die out
																												1F20									2F20					3F20
																									1F20 3887~3892 2011.05.09 M6 F1 Die out											2F20 3930~3940 2011.09.27 M8 F3 Supply and Die out
																								1F20 3898~3905 2011.07.14 M5 F3 Supply																							1F20 3866~3872 2011.04.05 M4 F3 Supply
																																							3F20 3951~3957 2011.09.27 M3 F4 Supply and Die out
																																Birth 11.04.28
																															2F20	3924	3925	3926	3927	3928	3929
																																	2011.06.27ⓜ
																																		2011.06.27ⓜ
																						1F21 3974~3981 2011.07.14 M2 F6												2011.06.27 Die out
																																											1F21 3941~3946 2011.09.20 M2 F2 Supply and Die out
																														1F21														4F21
																																										4F21 3997~30000 2011.11.30 M2 F2 Supply							1F21
																									1F21 3958~3965 2011.11.30 M5 F3 Die out
																																								3F21						1F21 3941~3946 2011.09.20 M3 F3 Supply and Die out
																														Birth 11.08.19
																													2F21	3982	3983	3984	3985	3986	3987	3988	3989	3990
																															2011.10.18ⓜ2012.05.29 Die out
																																2011.10.18ⓜ2012.03.27 Die out
																			1F22 30008~30012 2012.02.04 M3 F2 Switch over to parents For Supply																2011.02.22 Supply
																			1F23 30056~30061 2012.06.15 M3 F23 Die out																			3F21 3991~3996 2011.12.22 M3 F3 Supply and Die out
																			2F22 30040~30050 2012.03.27 M3 F8 Supply and Die out
																																										1F22 30001~30007 2011.12.01 M3 F3 Supply and Die out
																																										3F22 30032~30039 2012.03.27 M7 F1 Die out
																					1F22						2F22
																	1F22 30013~30020 2012.02.21 M3 F2 Switch over to parents For Supply/Die out
																									30021	30022	30023	30024	30025
																										2012.02.14ⓜ2012.04.05 Die out
																											2012.02.14ⓜ2012.08.14 Die out															Birth 11.11.06
																													2012.02.14 Die out												1F22	30008	30009	30010	30011	30012
																																											2012.01.18ⓜDie out
																																												2012.01.18ⓜSupply용MatingDie out
																															30026	30027	30028	30029	30030	30031										2012.01.18 Die out
																																2012.02.21ⓜ2012.04.17 Die out
																																	2012.02.21ⓜ2012.09.13 Die out
																																		2012.02.21ⓜ2012.08.14 Die out
																			1F23 30062~30068
																																					1F23 30056~30061 2012.06.15 M3 F3 Die out
																																													Birth 12.04.07
																																												2F23	30075	30076	30077	30078	30079
											1F23 30051~30055 2012.05.29 M3 F2 Experiments/Die out																						1F24 30128~30132 2012.09.13 M2 F3 Die out													2012.06.05ⓜ Die out
																																	2F24 30177~30180 2012.10.22 M2 F2 Die out														2012.06.05ⓜ2012.10.16 Die out
																30083	30084	30085	30086	30087	30088	30089	30090	30091	30092													1F24 30161~30166 M3 F3 Switch over to parents For Supply										2012.06.05ⓜ2012.12.04 Die out
																	2012.06.26ⓜ Die out																																2012.06.05ⓜ2013.03.12 Die out
																		2012.06.26ⓜ2013.03.05 Die out
						1F24 30146~30153 2012.10.02 M6 F2 Switch over to parents For Supply/Die out													2012.06.26ⓜ2013.02.19 Die out																1F24 30109~30113 2012.09.13 M3 F2 Die out
																				2012.06.26ⓜ2013.08.14 Die out															2F24 30154~30160 M3 F4 Supply용 모체 전환
																				2012.06.26 Die out															3F24 30167~30176 2012.12.04 M7 F3 Experiments/Die out
																				1F23 30069~30074 2012.05.29 M2 F4 Die out
																								2F23 30093~30103 2012.06.26 M5 F6 Die out																					1F24
																																									1F24 30114~30119 2012.07.31 M5 F1 Die out
																																																	Birth 12.08.03
																																																2F24	30137
												1F24								2F24
										1F24 30120~30127 2012.08.14 M1 F7 Die out												3F24 30181~30187 2012.12.10 M6 F2 Switch over to parents For Supply/Die out
																																							1F25 30218~30222 2012.12.26 M2 F3 Switch over to parents For Supply
																			30133	30134	30135	30136
																				2012.06.26ⓜ Die out
																					2012.06.26ⓜ 2013.03.05Die out
																																										1F25 30194~30201 2012.12.26 M3 F5 Switch over to parents For Supply
																																										2F25 30240~30248 2013.02.09 M3 F6 Switch over to parents For Supply
																																										3F25 30269~30273 2013.02.27 M2 F3 TGSupply/Die out
																						1F25 30223~30229 2013.01.29 M3 F4 Switch over to parents For Supply																						1F25 30210~30217 2013.01.29 M3 F5 Switch over to parents For Supply
																						2F25 30261~30268 2013.03.05 M4 F4 Switch over to parents For Supply/Die out
										1F25 30188~30193 2012.12.26 M4 F2 Switch over to parents For Supply
																																														1F25 30202~30209 2013.01.23 M4 F4 Switch over to parents For Supply
																																									1F26	30289	30290	30291	30292	30293	30294	30295	30296
																																									2013.05.30 Die out				2013.05.30 ⓜ 2013.07.08 Die out
																																														2013.05.30 ⓜ 2013.07.23 Die out
																																															2013.05.30 ⓜ 2013.07.23 Die out
																																														Birth 13.06.19
																																													1F27	30365	30366	30367	30368
																																															2013.08.28 ⓜ 2014.03.25 Die out
																																																2013.08.28 ⓜ 2014.03.19 Die out
																																																	2013.08.28 ⓜ 2014.05.08 Die out


													1F28 30409~30413 2013.10.28 M1 F4 Die out											2F28	30449	30450	30451	30452	30453	30454	30455	30456	30457		3F28 30494~30497 2014.01.21 M3 F1 Switch over to parents for Supply
																										2013.12.24 ⓜ 2014.02.27 Die out
																											2013.12.24 ⓜ 2014.01.20 Die out
																												2013.12.24 ⓜ 2014.04.04 Die out
																																2013.12.24 Die out
																																								1F28 30429~30437 2013.12.24 M5 F4 Switch over to parents for Supply
																									1F29 30517~30521 2014.03.19 M2 F3 Switch over to parents for Supply											4F29 30585~30592 2014.05.13 M4 F4 Switch over to parents for Supply
														1F30 30609~30613 2014.06.12 M2 F3 Switch over to parents for Supply											2F30	30640	30641	30642	30643	30644	30645	30646	30647	30648	30649
																											2014.09.17 ⓜ 2014.11.10 Die out
																												2014.09.17 ⓜ 2014.11.10 Die out
																													2014.09.17 ⓜ 2015.03.11 Die out
																														2014.09.17 ⓜ 2014.11.10 Die out
																														2014.09.17 Die out																1F30 30600~30608 2014.07.24 M7 F2 Switch over to parents for Supply
																										1F31 30694~30700 2014.11.10 M2 F4 Switch over to parents for Supply											2F31 30734~30744 2015.02.03 M3 F8 Switch over to parents for Supply
																																				1F31 30688~30693 2015.01.13 M2 F4 Switch over to parents for Supply											3F31 30774~30782 2015.02.18 M4 F5 Switch over to parents for Supply
																																							Birth 14.12.08
																																						2F31	30764	30765	30766	30767	30768	30770	30771	30772	30773	30774
																																								2015.02.11 ⓜ 2015.07.02 Die out
																																									2015.02.11 ⓜ 2015.06.10 Die out
																																										2015.02.11 ⓜ 2015.04.01 Die out
																																											2015.02.11 ⓜ 2015.06.10 Die out
																																												2015.02.11 ⓜ 2015.04.01 Die out
																																											1F32 30857~30866 2015.05.27 M2 F8 Supply for suppression
													2F32 30879~30889 2015.06.23 M3 F8 Switch over to parents for Supply											3F32 30879~30889 2015.06.23 M3 F8 Switch over to parents for Supply
													1F32 30836~30846 2015.04.01 M4 F7 Supply for suppression
																																											1F33 30938~30946 2015.08.05 M5 F4 Supply for suppression
																																										1F32 30832~30835 2015.05.20 M2 F2 Supply for suppression
																																							1F32 30826~30831 2015.04.01 M1 F5 Die out
																																										K3M							K6F
																																									Birth 15.07.16
																													1F33 30972~30978 2015.08.18 M5 F2 Switch over to parents for Supply											2F33	31021	31022	31023	31024	31025	31026	31027	31028	31029
																																										2015.06.02 ⓜ 2015.10.27 Die out
																																											2015.09.30 ⓜ 2016.03.11 Die out
																																												2015.09.30 ⓜ 2016.11.24 Die out
																																												2015.09.30Die out
																																														2015.09.30 미생물용Supply
																1F34 31125~31133 2016.01.19 M5 F4 Switch over to parents for Supply											2F34 31226~31232 2016.03.11 M2 F5 Die out
																																														1F34 31143~31150 2015.12.15 M6 F2 미생물용Supply
																																															Birth 15.11.17
																																			1F34 31134~31142 2016.01.21 M7 F2 Supply for suppression											2F34	31191	31192	31193
																																																2016.01.26 ⓜ 2016.03.11 Die out
																																																	2016.01.26 ⓜ 2016.06.28 Die out

[truncated: 18 more columns]
