# Supplementary material for: Genetic and phenotypic characterization of the novel mouse substrain C57BL/6N Korl with increased body weight
Source: Sci Rep. 2017 Oct 27;7:14217. doi: 10.1038/s41598-017-14196-0 (PMC5660189; doi:10.1038/s41598-017-14196-0)
Supplement: Supplementary file 2 — Dataset 2 [file 41598_2017_14196_MOESM2_ESM.xlsx]

## Sheet: Sheet1
Supplementary Data S2. Candidate regions and annotation of selective sweep
Chromosome	Bin Start	Bin End	Fst	log10(θπ ratio)	Gene Name
1	129620001	129720001	0.21779	0.327295	Gm36951
1	142100001	142200001	0.180438	0.351584	-
1	179840001	179940001	0.14021	0.387279	Gm37070
10	12460001	12560001	0.204238	0.313957	-
10	50860001	50960001	0.180518	0.294703	Gm23883
10	72140001	72240001	0.110984	0.270869	-
11	26920001	27020001	0.143184	0.265509	-
11	26940001	27040001	0.143184	0.265509	-
11	31780001	31880001	0.124075	0.260112	D630024D03Rik,Gm12107
11	31800001	31900001	0.133768	0.283841	Gm12107
11	31820001	31920001	0.128285	0.334337	Gm12107
11	31840001	31940001	0.130068	0.343926	Cpeb4
11	37120001	37220001	0.132237	0.407561	-
11	49360001	49460001	0.137058	0.386867	Gm12189,Olfr1389,Olfr1388
11	64960001	65060001	0.19982	0.290983	Gm12294,Elac2
11	77340001	77440001	0.135297	0.326583	-
11	77360001	77460001	0.161821	0.313922	-
11	88240001	88340001	0.125532	0.325346	Gm44783,Ccdc182,Gm11509
12	60540001	60640001	0.13206	0.478122	-
12	60560001	60660001	0.125288	0.393257	-
12	60580001	60680001	0.126162	0.387996	-
12	98720001	98820001	0.263079	0.44606	Zc3h14
13	33420001	33520001	0.110755	0.305896	Serpinb9g
13	65420001	65520001	0.207484	0.401328	Gm10139
13	65520001	65620001	0.553969	0.264467	Gm26639,Cbx3-ps2
13	65540001	65640001	0.591156	0.400594	Gm26639,Cbx3-ps2
13	65560001	65660001	0.578578	0.612222	Gm26639
13	65580001	65680001	0.49808	0.472129	Gm26639
13	65600001	65700001	0.436601	0.43732	-
13	65620001	65720001	0.382037	0.372177	-
13	65640001	65740001	0.304169	0.320588	-
13	66160001	66260001	0.277688	0.268344	Gm17514,Gm10772
13	66180001	66280001	0.302088	0.433498	Gm17514,Gm26754,Gm10772
13	66200001	66300001	0.312018	0.529108	Gm26754,Gm10772
13	66220001	66320001	0.281707	0.544859	Gm26754,Gm10772
13	66240001	66340001	0.271545	0.600492	Gm26754
13	66260001	66360001	0.291176	0.665395	Vmn2r-ps104
13	66280001	66380001	0.264557	0.439317	Gm26715,Vmn2r-ps104
13	66340001	66440001	0.284643	0.313902	Gm26715,Vmn2r-ps104
13	66360001	66460001	0.301343	0.376762	2410141K09Rik
13	66380001	66480001	0.287644	0.365774	2410141K09Rik
13	66400001	66500001	0.330281	0.392532	2410141K09Rik
13	66420001	66520001	0.316317	0.430336	Gm26806
13	66440001	66540001	0.285794	0.311993	Gm26806
13	66760001	66860001	0.125575	0.276449	Gm10323,Gm17449,Gm17404
13	66780001	66880001	0.123824	0.292951	Gm10323,Gm17449,Cbx3-ps4,Gm17404,Gm5451
13	66800001	66900001	0.144252	0.434409	Gm10323,Gm17449,Cbx3-ps4,Gm17404,Gm5451
13	66820001	66920001	0.138159	0.361829	Gm10323,Gm17449,Cbx3-ps4,Gm17404,Gm5451,Gm10767,Uqcrb
13	82120001	82220001	0.150628	0.413495	-
13	82140001	82240001	0.16775	0.385047	-
13	82160001	82260001	0.115437	0.297418	-
14	25880001	25980001	0.136997	0.303355	Plac9a,Tmem254a,Gm19013,Cphx1
14	53240001	53340001	0.501904	0.337645	Trav12n-3,Trav13n-2,Trav14n-2,Trav15n-2,Gm3922,Trav3n-3,Trav9n-4,Trav4n-4,Trav5n-4,Trav6n-7,Trav7n-6,Trav13n-3
14	53260001	53360001	0.544836	0.333227	Trav15n-2,Gm3922,Trav3n-3,Trav9n-4,Trav4n-4,Trav5n-4,Trav6n-7,Trav7n-6,Trav13n-3,Gm43650,Trav8n-2,Trav16n
14	53280001	53380001	0.474054	0.398855	Gm3922,Trav3n-3,Trav9n-4,Trav4n-4,Trav5n-4,Trav6n-7,Trav7n-6,Trav13n-3,Gm43650,Trav8n-2,Trav16n,Trav13n-4,Trav14n-3,Trav15n-3
14	53300001	53400001	0.349692	0.360884	Trav4n-4,Trav5n-4,Trav6n-7,Trav7n-6,Trav13n-3,Gm43650,Trav8n-2,Trav16n,Trav13n-4,Trav14n-3,Trav15n-3,Trav7-2
14	53320001	53420001	0.239413	0.315605	Trav7n-6,Trav13n-3,Gm43650,Trav8n-2,Trav16n,Trav13n-4,Trav14n-3,Trav15n-3,Trav7-2,Trav4-2
14	64720001	64820001	0.296256	0.485337	Gm26225
14	122100001	122200001	0.160265	0.284554	A330035P11Rik,Gm17082,Tm9sf2,Gm6254
16	31740001	31840001	0.111048	0.291113	Gm24879
16	31780001	31880001	0.113129	0.305168	-
16	52920001	53020001	0.112079	0.34331	Gm25723
16	76620001	76720001	0.112653	0.27931	-
17	13240001	13340001	0.154024	0.430062	Gm26500
17	13860001	13960001	0.117229	0.388423	Gm3355,Gm7168
17	21100001	21200001	0.157989	0.352166	Gm7732,Gm7736,Gm7740
17	26400001	26500001	0.144708	0.394288	Neurl1b
17	26420001	26520001	0.133796	0.522831	Dusp1
17	27220001	27320001	0.150113	0.293758	Mir7214
17	27240001	27340001	0.399578	0.852051	Mir7214,Mir7216
17	27260001	27360001	0.33635	0.641027	Mir7217,Mir7214,Mir7216,Mir7218,Gm10505
17	27280001	27380001	0.327801	0.619447	Mir7217,Mir7214,Mir7216,Mir7218,Gm10505
17	27300001	27400001	0.429394	1.01113	Mir7217,Mir7214,Mir7216,Mir7218,Gm10505
17	27320001	27420001	0.452441	1.15632	Mir7217,Mir7216,Mir7218,Gm10505
17	27340001	27440001	0.445835	1.12479	Mir7217,Mir7218,Gm10505
17	27360001	27460001	0.473835	1.39573	-
17	27380001	27480001	0.466397	1.38201	-
17	27400001	27500001	0.425987	1.07964	-
17	27420001	27520001	0.151433	0.295899	Grm4
18	6320001	6420001	0.11078	0.267681	Gm6291,Rpl27-ps3
18	47820001	47920001	0.141215	0.266437	-
18	47840001	47940001	0.140676	0.264431	-
18	82260001	82360001	0.128335	0.259316	Gm25060,Gm17383
19	49840001	49940001	0.111278	0.295304	-
19	56460001	56560001	0.141659	0.322979	Plekhs1,Dclre1a
19	58200001	58300001	0.166296	0.354123	Gm16277
2	48420001	48520001	0.176375	0.268042	-
2	48460001	48560001	0.195113	0.309514	-
2	106520001	106620001	0.131636	0.341421	Gm14014
2	106540001	106640001	0.124115	0.310862	Gm14014
2	106560001	106660001	0.120143	0.284415	Gm14014,BB218582
2	176900001	177000001	0.427797	0.79707	Gm14417
2	176920001	177020001	0.261634	0.407093	Gm14417,Gm14419
2	176940001	177040001	0.118036	0.319691	Gm14417,Gm14419,Gm14402
3	15820001	15920001	0.4	0.315587	Gm6321
3	15840001	15940001	0.4	0.315587	Gm6321
3	18700001	18800001	0.114555	0.278135	Gm30341
3	90980001	91080001	0.130322	0.290409	Gm9023,Gm7166,4930529C04Rik
4	61420001	61520001	0.436404	0.879877	Mup16,Mup15,Mup-ps12
4	61440001	61540001	0.436404	0.879877	Mup16,Mup-ps12,Mup-ps13
4	61460001	61560001	0.436404	0.879877	Mup16,Mup-ps13
4	85320001	85420001	0.117279	0.274042	-
4	85340001	85440001	0.130703	0.269918	-
5	41140001	41240001	0.148866	0.311659	-
5	41160001	41260001	0.116004	0.32717	-
5	60340001	60440001	0.135441	0.279852	-
5	78500001	78600001	0.114037	0.402737	Gm43232
5	82060001	82160001	0.18763	0.37175	1700008H02Rik,170031L13Rik
5	89720001	89820001	0.116155	0.352619	-
5	132240001	132340001	0.136269	0.288315	-
5	138260001	138360001	0.125027	0.269717	PVRIG,Stag3,Gm43720,Gal3st4,Gpc2,6330418K02Rik
5	145800001	145900001	0.110811	0.351634	Gm19089,Cyp3a11
5	145820001	145920001	0.127231	0.347733	Cyp3a11,Gm42431
5	145840001	145940001	0.167362	0.521246	Cyp3a11,Gm42431
5	145860001	145960001	0.13955	0.395876	Gm42431
6	16840001	16940001	0.154811	0.530704	Gm5721
6	52940001	53040001	0.12324	0.268593	Gm26215
6	67940001	68040001	0.119973	0.433038	Igkv9-124,Igkv9-123,Igkv1-122,Igkv17-121
6	67960001	68060001	0.1379	0.447445	Igkv1-122,Igkv17-121,Igkv9-120,Igkv9-119
6	67980001	68080001	0.116468	0.375967	Igkv1-122,Igkv17-121,Igkv9-120,Igkv9-119,Igkv14-118-2
6	68020001	68120001	0.136224	0.303293	Igkv17-121,Igkv9-120,Igkv9-119,Igkv14-118-2,Igkv14-118-1,Gm43739,Gm5309,Igkv11-118
7	11660001	11760001	0.117956	0.364049	Gm45283,Vmn1r72,Gm18850,Gm19093,Vmn1r73
7	11800001	11900001	0.115374	0.309398	Gm6929,Vmn1r74,Vmn1r-ps55,Gm34779,Vmn1r75
7	21780001	21880001	0.136225	0.453896	Gm4177,Gm44554,Vmn1r135,Gm5725,Vmn1r-ps77
7	22260001	22360001	0.12382	0.503001	Gm18466,Gm4558,Gm4187,Vmn1r-ps70
7	32320001	32420001	0.156675	0.261088	Scgb2b12,Scgb1b12,Gm9142,Gm28862,Rpl23a-ps11
7	33320001	33420001	0.120871	0.333761	Scgb2b20,Scgb1b20,Gm5732
7	59500001	59600001	0.41616	0.291764	Gm25230,Gm25085,Gm24100,Gm25087,Gm24495,Gm23286,Gm26392,Gm24570,Gm23618,Gm25742,Gm25840,Gm22629,Gm23944,Gm22050,Gm24585,Gm22640,Gm24021,Gm23682,Gm24759,Gm25523,Gm22252,Gm25823,Gm25984,Gm24652,Gm26374,Gm24219,Gm25194,Gm25647,Gm26467,Gm23310,Gm22255,Gm25461,Gm25089,Gm24310,Gm25585,Gm25452,Gm26284,Gm24654,Gm23305,Gm22627,Gm22274,Gm22909,Gm23688,Gm24040,Gm26334,Gm25209,Gm25146,Gm24952,Gm24206,Gm23449
7	98960001	99060001	0.162897	0.26311	-
8	23020001	23120001	0.114117	0.293251	Gm44365
8	23040001	23140001	0.168478	0.30949	Gm44365,Gm15815
9	3220001	3320001	0.165811	0.449481	Gm27679,Olfr369-ps1
9	124380001	124480001	0.753479	0.507472	Ppp2r3d,CAAA01125382.2,CAAA01125382.3
9	124400001	124500001	0.265642	0.522984	Gm21836,Ppp2r3d,CAAA01125382.2,CAAA01125382.3
9	124420001	124520001	0.265642	0.522984	Gm21836,Ppp2r3d,CAAA01125382.2,CAAA01125382.3
X	27240001	27340001	0.256088	0.335795	-
X	27260001	27360001	0.22332	0.404153	Gm7375
X	27460001	27560001	0.416667	0.440526	Gm44452,Gm10230
X	27480001	27580001	0.416667	0.440526	Gm44452
X	27500001	27600001	0.416667	0.440526	Gm44407,Gm2092
X	28860001	28960001	0.202177	0.576195	Gm10096
X	53420001	53520001	0.140246	0.283646	Etd
X	70740001	70840001	0.120187	0.383998	Gm8410
X	124980001	125080001	0.153623	0.46254	Gm17361
X	125000001	125100001	0.1109	0.430204	Gm17361
